# Supplementary material for: The ginger polyphenol 6-gingerol elicits minimal changes in an ex vivo human gut microbiome
Source: Front Nutr. 2026 Jan 26;12:1711783. doi: 10.3389/fnut.2025.1711783 (PMC12883373; doi:10.3389/fnut.2025.1711783)
Supplement: Supplementary file 1 [file Table_1.xlsx]

## Sheet: GI_KM_PERMANOVA
##############	WEIGHTED	UNIFRAC	################
[1]	wuni ~ agetx , strata = Null , permutations 999
	Adult (22-40):NSC_vs_Adult	(22-40):6G`
	Df	SumOfSqs	R2	F	q
Model	1	0.000123	0.00109	0.0174	0.997
Residual	16	0.113229	0.99891
Total	17	0.113352	1
	Children:NSC_vs_Children:6G`
	Df	SumOfSqs	R2	F	q
Model	1	0.001078	0.0093	0.1502	0.981
Residual	16	0.114805	0.9907
Total	17	0.115883	1
	Adult(60+):6G_vs_Adult	(60+):NSC`
	Df	SumOfSqs	R2	F	q
Model	1	4.6e-05	0.00054	0.0087	1
Residual	16	0.084211	0.99946
Total	17	0.084257	1
	BF infant:NSC_vs_BF	infant:6G`
	Df	SumOfSqs	R2	F	q
Model	1	3.9e-05	0.00014	0.0022	0.988
Residual	16	0.283428	0.99986
Total	17	0.283467	1
---
Signif.	codes:	0	‘***’	0.001	‘**’	0.01	‘*’	0.05	‘.’	0.1	‘	’	1
